# Supplementary material for: LMAN2 Promotes Breast Cancer Tumorigenesis and Drug Resistance by Interacting With MAPK9 via Activation of the MAPK Pathway
Source: Cancer Med. 2024 Dec 2;13(23):e70448. doi: 10.1002/cam4.70448 (PMC11609576; doi:10.1002/cam4.70448)
Supplement: Supplementary file 1 — Data S1. Biogrid. [file CAM4-13-e70448-s001.xls]

## Sheet: Biogrid
CENPH
GPC3
HEATR3
PLXNB2
PODXL2
RPA1
RPA2
RPA3
SEC61B
SPPL2B
TMED2
TTYH1
TTYH3
ACP2
AKT2
ANTXR1
AOC3
ARF4
ARF5
ASIC4
ATF6
ATP13A2
ATP4A
ATP5B
ATP5C1
B3GNT3
BAP1
BIRC3
CACNA2D1
CALD1
CANX
CCDC47
CCDC8
CCNF
CFTR
CHST8
CLEC16A
CLEC18A
COPS5
CORO1A
EMC1
EMC2
EMC4
ESR2
FGFR1
FLOT1
FLT3
FRAT1
FSCN1
FZR1
GAA
GAL3ST2
GDPD5
GGT5
GGT7
GORASP2
GP9
GPR114
GSK3B
HNRNPH1
HSCB
ISG15
ITFG1
ITGAD
ITGB7
KCNH2
KIAA1429
LDLRAD1
LGALS9
LMBR1L
LNX1
LRRC59
MAPK9
MOV10
NAAA
NDUFS2
NDUFS3
NPC1
NTRK1
NXF1
P2RY6
PDIA4
PDIA6
PEBP1
PLEKHM3
POMK
RAB1A
RAMP3
RB1CC1
RER1
RNF128
RNF130
RNF149
RNF4
SCYL1
SIRT2
SLAMF9
SLC4A2
SSR2
SUPT5H
SYNE3
TAS1R3
TEX101
TGOLN2
TM2D3
TM9SF4
TMED10
TMEM106B
TMEM205
TMEM30B
TMPRSS11B
TNIP2
TOR1B
TPCN2
TRHDE
TRIM67
TSHR
UBL4A
UNC93B1
VAPA
WNT4
YIPF5
ZNF598
ZNRF4
ZRANB1
