# Supplementary material for: LMAN2 Promotes Breast Cancer Tumorigenesis and Drug Resistance by Interacting With MAPK9 via Activation of the MAPK Pathway
Source: Cancer Med. 2024 Dec 2;13(23):e70448. doi: 10.1002/cam4.70448 (PMC11609576; doi:10.1002/cam4.70448)
Supplement: Supplementary file 2 — Data S2. Clinicopathology for Figure 2A. [file CAM4-13-e70448-s004.xls]

## Sheet: Clinicopathology for Figure2A
id	fustat	Age	Stage	T	N	M	ER	PR	HER2	P53	TNBC	Risk
TCGA-AO-A1KP	Alive	>65	Stage II	T1	N1	M0	Positive	Positive	Negative	Wild Type	No	Low
TCGA-A2-A1FV	Alive	>65	Stage II	T3	N0	M0	Positive	Positive	Negative	Wild Type	No	Low
TCGA-C8-A27A	Alive	<=65	Stage II	T2	N1	M0	Positive	Positive	Negative	Mutated	No	Low
TCGA-E2-A1LS	Alive	<=65	Stage I	T1	N0	M0	Negative	Negative	Negative	Mutated	Yes	Low
TCGA-A8-A07O	Alive	<=65	Stage II	T2	N0	M0	Negative	Negative	Negative	Mutated	Yes	Low
TCGA-E2-A1L8	Alive	<=65	Stage II	T2	N1	M0	Positive	Positive	Negative	Wild Type	No	Low
TCGA-AO-A1KO	Alive	<=65	Stage II	T3	N0	M0	Positive	Positive	Negative	Wild Type	No	Low
TCGA-AR-A24K	Alive	<=65	Stage II	T2	N0	M0	Positive	Positive	Negative	Mutated	No	Low
TCGA-A1-A0SK	Dead	<=65	Stage II	T2	N0	M0	Negative	Negative	Positive	Mutated	No	Low
TCGA-AR-A1AR	Dead	<=65	Stage III	T1	N2	M0	Negative	Negative	Negative	Mutated	Yes	Low
TCGA-AQ-A54N	Alive	<=65	Stage II	T2	N0	M0	Negative	Negative	Negative	Wild Type	Yes	Low
TCGA-AO-A1KS	Alive	>65	Stage II	T2	N0	M0	Positive	Positive	Negative	Wild Type	No	Low
TCGA-BH-A18V	Dead	<=65	Stage II	T2	N1	M0	Negative	Negative	Negative	Mutated	Yes	Low
TCGA-AN-A0FJ	Alive	<=65	Stage IV	T2	N2	M1	Positive	Negative	Negative	Mutated	No	Low
TCGA-E2-A14R	Alive	<=65	Stage II	T2	N0	M0	Negative	Negative	Negative	Mutated	Yes	Low
TCGA-A1-A0SO	Alive	>65	Stage II	T2	N1	M0	Negative	Negative	Negative	Mutated	Yes	Low
TCGA-A7-A26G	Alive	<=65	Stage II	T2	N0	M0	Negative	Negative	Negative	Mutated	Yes	Low
TCGA-AR-A254	Alive	<=65	Stage III	T2	N2	M0	Positive	Positive	Negative	Mutated	No	Low
TCGA-AR-A1AH	Alive	<=65	Stage II	T2	N1	M0	Positive	Negative	Negative	Mutated	No	Low
TCGA-E2-A1B1	Alive	<=65	Stage II	T2	N1	M0	Positive	Positive	Negative	Mutated	No	Low
TCGA-A8-A08R	Alive	<=65	Stage II	T2	N1	M0	Negative	Negative	Negative	Mutated	Yes	Low
TCGA-AR-A0U2	Dead	<=65	Stage III	T2	N2	M0	Positive	Positive	Negative	Mutated	No	Low
TCGA-BH-A0AV	Alive	<=65	Stage I	T1	N0	M0	Negative	Negative	Negative	Mutated	Yes	Low
TCGA-D8-A1JT	Alive	>65	Stage II	T2	N0	M0	Positive	Positive	Negative	Wild Type	No	Low
TCGA-BH-A0BG	Alive	>65	Stage I	T1	N0	M0	Negative	Negative	Negative	Mutated	Yes	Low
TCGA-E2-A1B0	Alive	<=65	Stage III	T2	N2	M0	Negative	Negative	Negative	Mutated	Yes	Low
TCGA-EW-A1PA	Alive	<=65	Stage II	T2	N1	M0	Positive	Positive	Negative	Mutated	No	Low
TCGA-A8-A091	Alive	<=65	Stage II	T2	N0	M0	Positive	Negative	Negative	Wild Type	No	Low
TCGA-E2-A1IH	Alive	>65	Stage I	T1	N0	M0	Positive	Positive	Negative	Wild Type	No	Low
TCGA-A2-A0YJ	Alive	<=65	Stage III	T3	N2	M0	Positive	Negative	Negative	Mutated	No	Low
TCGA-A2-A0YM	Alive	>65	Stage II	T2	N0	M0	Negative	Negative	Negative	Mutated	Yes	Low
TCGA-E2-A150	Alive	<=65	Stage II	T2	N0	M0	Negative	Negative	Negative	Mutated	Yes	Low
TCGA-D8-A1XS	Alive	<=65	Stage III	T2	N3	M0	Positive	Positive	Negative	Wild Type	No	Low
TCGA-A2-A04V	Dead	<=65	Stage II	T2	N0	M0	Positive	Positive	Negative	Wild Type	No	Low
TCGA-A2-A0CM	Dead	<=65	Stage II	T2	N0	M0	Negative	Negative	Negative	Mutated	Yes	Low
TCGA-C8-A27B	Alive	<=65	Stage II	T3	N0	M0	Negative	Negative	Negative	Mutated	Yes	Low
TCGA-A2-A1FW	Alive	<=65	Stage III	T3	N2	M0	Positive	Negative	Negative	Wild Type	No	Low
TCGA-E9-A22A	Alive	>65	Stage II	T2	N0	M0	Positive	Negative	Negative	Wild Type	No	Low
TCGA-BH-A0E0	Alive	<=65	Stage III	T3	N3	M0	Negative	Negative	Negative	Mutated	Yes	Low
TCGA-D8-A27F	Alive	<=65	Stage II	T2	N0	M0	Negative	Negative	Negative	Mutated	Yes	Low
TCGA-BH-A0BF	Dead	<=65	Stage II	T2	N1	M0	Positive	Positive	Negative	Mutated	No	Low
TCGA-BH-A0BL	Alive	<=65	Stage I	T1	N0	M0	Negative	Negative	Negative	Mutated	Yes	Low
TCGA-A2-A0SX	Alive	<=65	Stage I	T1	N0	M0	Negative	Negative	Positive	Mutated	No	Low
TCGA-A8-A09Q	Alive	>65	Stage III	T4	N2	M0	Positive	Positive	Positive	Mutated	No	Low
TCGA-A8-A08L	Dead	>65	Stage III	T3	N2	M0	Positive	Negative	Negative	Wild Type	No	Low
TCGA-AR-A24L	Dead	<=65	Stage II	T2	N1	M0	Positive	Positive	Negative	Wild Type	No	Low
TCGA-B6-A0IM	Dead	>65	Stage II	T3	N0	M0	Positive	Positive	Positive	Wild Type	No	Low
TCGA-D8-A142	Alive	>65	Stage II	T3	N0	M0	Negative	Negative	Negative	Mutated	Yes	Low
TCGA-C8-A130	Alive	<=65	Stage III	T3	N2	M0	Positive	Positive	Negative	Mutated	No	Low
TCGA-AR-A1AI	Alive	<=65	Stage II	T2	N0	M0	Negative	Negative	Negative	Mutated	Yes	Low
TCGA-AN-A0FN	Alive	<=65	Stage I	T1	N0	M0	Positive	Positive	Negative	Wild Type	No	Low
TCGA-AR-A250	Alive	<=65	Stage II	T2	N0	M0	Positive	Negative	Positive	Wild Type	No	Low
TCGA-AR-A24X	Alive	<=65	Stage II	T2	N0	M0	Positive	Positive	Negative	Wild Type	No	Low
TCGA-AR-A256	Dead	<=65	Stage II	T2	N0	M0	Negative	Negative	Negative	Mutated	Yes	Low
TCGA-A7-A0DA	Alive	<=65	Stage II	T2	N0	M0	Negative	Negative	Negative	Mutated	Yes	Low
TCGA-B6-A0IQ	Alive	<=65	Stage III	T3	N1	M0	Negative	Negative	Negative	Mutated	Yes	Low
TCGA-A8-A08T	Dead	<=65	Stage IV	T2	N1	M1	Positive	Positive	Positive	Wild Type	No	Low
TCGA-AR-A1AL	Alive	<=65	Stage III	T3	N1	M0	Positive	Positive	Negative	Wild Type	No	Low
TCGA-B6-A0I6	Dead	<=65	Stage II	T1	N1	M0	Negative	Negative	Negative	Wild Type	Yes	Low
TCGA-D8-A1JE	Alive	<=65	Stage II	T1	N1	M0	Positive	Positive	Negative	Wild Type	No	Low
TCGA-GM-A2DH	Alive	<=65	Stage I	T1	N0	M0	Negative	Negative	Negative	Mutated	Yes	Low
TCGA-A8-A085	Alive	<=65	Stage II	T2	N1	M0	Positive	Positive	Negative	Wild Type	No	Low
TCGA-A7-A26H	Alive	>65	Stage II	T1	N1	M0	Positive	Negative	Negative	Wild Type	No	Low
TCGA-D8-A1XD	Alive	<=65	Stage III	T1	N2	M0	Positive	Positive	Negative	Wild Type	No	Low
TCGA-C8-A134	Alive	<=65	Stage II	T2	N0	M0	Negative	Negative	Negative	Mutated	Yes	Low
TCGA-E2-A15I	Alive	<=65	Stage II	T2	N0	M0	Positive	Positive	Negative	Wild Type	No	Low
TCGA-AO-A0JB	Alive	<=65	Stage III	T3	N1	M0	Positive	Positive	Negative	Mutated	No	Low
TCGA-A2-A25F	Alive	>65	Stage II	T2	N0	M0	Negative	Positive	Negative	Wild Type	No	Low
TCGA-BH-A0DD	Alive	<=65	Stage II	T2	N1	M0	Positive	Positive	Negative	Wild Type	No	Low
TCGA-E2-A1IO	Alive	<=65	Stage I	T1	N0	M0	Positive	Positive	Negative	Wild Type	No	Low
TCGA-BH-A0BW	Alive	>65	Stage I	T1	N0	M0	Negative	Negative	Negative	Mutated	Yes	Low
TCGA-A8-A07I	Alive	>65	Stage III	T2	N2	M0	Positive	Negative	Negative	Wild Type	No	Low
TCGA-AR-A1AJ	Alive	>65	Stage I	T1	N0	M0	Positive	Negative	Negative	Mutated	No	Low
TCGA-E2-A1AZ	Alive	<=65	Stage II	T2	N1	M0	Negative	Negative	Negative	Mutated	Yes	Low
TCGA-D8-A1JP	Alive	>65	Stage I	T1	N0	M0	Positive	Positive	Negative	Wild Type	No	Low
TCGA-EW-A1PD	Alive	<=65	Stage II	T1	N1	M0	Positive	Positive	Negative	Wild Type	No	Low
TCGA-E9-A22H	Alive	<=65	Stage II	T2	N1	M0	Positive	Positive	Negative	Wild Type	No	Low
TCGA-AR-A0TP	Alive	<=65	Stage II	T2	N0	M0	Positive	Negative	Negative	Mutated	No	Low
TCGA-AO-A0J4	Alive	<=65	Stage I	T1	N0	M0	Negative	Negative	Negative	Mutated	Yes	Low
TCGA-A8-A09V	Alive	<=65	Stage II	T2	N0	M0	Positive	Positive	Negative	Wild Type	No	Low
TCGA-E2-A14N	Alive	<=65	Stage II	T2	N1	M0	Negative	Negative	Negative	Mutated	Yes	Low
TCGA-AR-A2LM	Alive	<=65	Stage II	T1	N1	M0	Positive	Positive	Negative	Wild Type	No	Low
TCGA-A2-A04P	Dead	<=65	Stage III	T2	N3	M0	Negative	Negative	Positive	Mutated	No	Low
TCGA-AR-A24W	Alive	<=65	Stage II	T2	N1	M0	Positive	Positive	Negative	Wild Type	No	Low
TCGA-HN-A2NL	Alive	<=65	Stage II	T2	N0	M0	Negative	Negative	Negative	Wild Type	Yes	Low
TCGA-A7-A0CE	Alive	<=65	Stage II	T2	N0	M0	Negative	Negative	Negative	Mutated	Yes	Low
TCGA-E2-A158	Alive	<=65	Stage II	T1	N1	M0	Negative	Negative	Negative	Mutated	Yes	Low
TCGA-E2-A15R	Alive	<=65	Stage II	T1	N1	M0	Positive	Positive	Negative	Wild Type	No	Low
TCGA-B6-A1KF	Alive	>65	Stage II	T2	N1	M0	Negative	Negative	Negative	Mutated	Yes	Low
TCGA-A2-A1G6	Alive	<=65	Stage III	T2	N2	M0	Negative	Negative	Negative	Wild Type	Yes	Low
TCGA-E2-A1LA	Alive	<=65	Stage II	T1	N1	M0	Positive	Positive	Negative	Wild Type	No	Low
TCGA-BH-A18Q	Dead	<=65	Stage II	T2	N1	M0	Negative	Negative	Negative	Mutated	Yes	Low
TCGA-AR-A2LR	Alive	<=65	Stage I	T1	N0	M0	Negative	Negative	Negative	Wild Type	Yes	Low
TCGA-E2-A14Y	Alive	<=65	Stage II	T2	N0	M0	Positive	Positive	Negative	Mutated	No	Low
TCGA-AO-A0JI	Alive	<=65	Stage II	T1	N1	M0	Positive	Negative	Negative	Wild Type	No	Low
TCGA-A2-A04Y	Alive	<=65	Stage II	T2	N1	M0	Positive	Positive	Negative	Wild Type	No	Low
TCGA-BH-A0WA	Alive	>65	Stage I	T1	N0	M0	Negative	Negative	Negative	Mutated	Yes	Low
TCGA-A2-A0EU	Alive	>65	Stage I	T1	N0	M0	Positive	Positive	Positive	Wild Type	No	Low
TCGA-C8-A1HI	Alive	<=65	Stage III	T2	N2	M0	Positive	Positive	Negative	Wild Type	No	Low
TCGA-BH-A0EI	Alive	<=65	Stage II	T1	N1	M0	Positive	Positive	Negative	Wild Type	No	Low
TCGA-A7-A0CD	Alive	>65	Stage I	T1	N0	M0	Positive	Positive	Negative	Wild Type	No	Low
TCGA-EW-A1P7	Alive	<=65	Stage II	T2	N0	M0	Negative	Negative	Negative	Wild Type	Yes	Low
TCGA-AO-A128	Alive	<=65	Stage II	T2	N0	M0	Negative	Negative	Negative	Mutated	Yes	Low
TCGA-BH-A0E7	Alive	>65	Stage II	T2	N1	M0	Positive	Positive	Negative	Wild Type	No	Low
TCGA-EW-A1P8	Dead	<=65	Stage III	T2	N3	M0	Negative	Negative	Negative	Mutated	Yes	Low
TCGA-C8-A12L	Alive	>65	Stage II	T2	N0	M0	Negative	Negative	Negative	Mutated	Yes	Low
TCGA-D8-A27L	Alive	<=65	Stage III	T1	N2	M0	Positive	Positive	Negative	Wild Type	No	Low
TCGA-A8-A0AD	Alive	>65	Stage I	T1	N0	M0	Positive	Positive	Negative	Wild Type	No	Low
TCGA-EW-A1J3	Alive	<=65	Stage I	T1	N0	M0	Positive	Positive	Negative	Wild Type	No	Low
TCGA-AR-A2LQ	Alive	<=65	Stage II	T3	N0	M0	Positive	Positive	Negative	Wild Type	No	Low
TCGA-AR-A24T	Alive	<=65	Stage III	T3	N3	M0	Positive	Positive	Negative	Mutated	No	Low
TCGA-AO-A0JC	Alive	<=65	Stage II	T2	N0	M0	Positive	Positive	Negative	Wild Type	No	Low
TCGA-AR-A1AN	Alive	<=65	Stage II	T2	N0	M0	Positive	Positive	Negative	Mutated	No	Low
TCGA-AR-A252	Alive	<=65	Stage I	T1	N0	M0	Positive	Positive	Negative	Wild Type	No	Low
TCGA-E2-A1LK	Dead	>65	Stage III	T4	N3	M0	Negative	Negative	Negative	Mutated	Yes	Low
TCGA-C8-A1HN	Alive	<=65	Stage II	T2	N0	M0	Positive	Positive	Negative	Wild Type	No	Low
TCGA-D8-A27H	Alive	>65	Stage II	T2	N0	M0	Negative	Negative	Negative	Wild Type	Yes	Low
TCGA-AO-A0JL	Alive	<=65	Stage III	T2	N2	M0	Negative	Negative	Negative	Wild Type	Yes	Low
TCGA-D8-A27M	Alive	<=65	Stage I	T1	N0	M0	Negative	Negative	Negative	Mutated	Yes	Low
TCGA-EW-A1J5	Alive	<=65	Stage II	T3	N0	M0	Positive	Positive	Negative	Wild Type	No	Low
TCGA-AO-A03T	Alive	<=65	Stage II	T2	N1	M0	Positive	Positive	Negative	Wild Type	No	Low
TCGA-AO-A1KR	Alive	<=65	Stage II	T2	N0	M0	Negative	Negative	Negative	Wild Type	Yes	Low
TCGA-C8-A12M	Alive	>65	Stage II	T2	N0	M0	Positive	Negative	Negative	Wild Type	No	Low
TCGA-D8-A1JU	Alive	<=65	Stage I	T1	N0	M0	Positive	Positive	Negative	Wild Type	No	Low
TCGA-AR-A24P	Alive	<=65	Stage I	T1	N0	M0	Positive	Positive	Negative	Mutated	No	Low
TCGA-AR-A0TT	Alive	<=65	Stage III	T2	N2	M0	Positive	Negative	Negative	Wild Type	No	Low
TCGA-AR-A24U	Alive	<=65	Stage II	T1	N1	M0	Negative	Negative	Positive	Mutated	No	Low
TCGA-AR-A24V	Alive	<=65	Stage II	T2	N1	M0	Positive	Positive	Negative	Wild Type	No	Low
TCGA-BH-A18U	Dead	>65	Stage III	T2	N2	M0	Positive	Positive	Negative	Mutated	No	Low
TCGA-A2-A0YD	Alive	<=65	Stage II	T3	N0	M0	Positive	Positive	Negative	Wild Type	No	Low
TCGA-BH-A0H3	Alive	<=65	Stage I	T1	N0	M0	Positive	Positive	Negative	Wild Type	No	Low
TCGA-D8-A1XM	Alive	<=65	Stage I	T1	N0	M0	Positive	Positive	Negative	Wild Type	No	Low
TCGA-E2-A14X	Alive	<=65	Stage III	T2	N2	M0	Negative	Negative	Negative	Mutated	Yes	Low
TCGA-EW-A1J6	Alive	>65	Stage I	T1	N0	M0	Positive	Positive	Negative	Wild Type	No	Low
TCGA-A8-A08B	Alive	<=65	Stage II	T2	N0	M0	Positive	Negative	Negative	Wild Type	No	Low
TCGA-A2-A1G0	Alive	<=65	Stage II	T2	N1	M0	Positive	Positive	Negative	Wild Type	No	Low
TCGA-A8-A08C	Alive	<=65	Stage II	T2	N0	M0	Positive	Positive	Negative	Wild Type	No	Low
TCGA-A8-A06R	Alive	>65	Stage II	T2	N1	M0	Positive	Negative	Negative	Wild Type	No	Low
TCGA-A2-A1G4	Alive	>65	Stage III	T3	N1	M0	Positive	Positive	Negative	Wild Type	No	Low
TCGA-E2-A1BC	Alive	<=65	Stage I	T1	N0	M0	Positive	Positive	Positive	Wild Type	No	Low
TCGA-A2-A3XX	Dead	<=65	Stage II	T2	N0	M0	Negative	Negative	Negative	Mutated	Yes	Low
TCGA-A8-A0A2	Alive	>65	Stage II	T2	N0	M0	Positive	Positive	Negative	Wild Type	No	Low
TCGA-AR-A1AW	Alive	<=65	Stage II	T2	N0	M0	Positive	Positive	Negative	Mutated	No	Low
TCGA-A2-A0T6	Alive	<=65	Stage II	T3	N0	M0	Positive	Positive	Negative	Wild Type	No	Low
TCGA-D8-A1XQ	Alive	>65	Stage II	T2	N0	M0	Negative	Negative	Negative	Mutated	Yes	Low
TCGA-E2-A15C	Alive	<=65	Stage I	T1	N0	M0	Positive	Positive	Negative	Wild Type	No	Low
TCGA-C8-A26Z	Alive	<=65	Stage II	T2	N0	M0	Positive	Positive	Negative	Wild Type	No	Low
TCGA-A1-A0SD	Alive	<=65	Stage II	T2	N0	M0	Positive	Positive	Positive	Wild Type	No	Low
TCGA-D8-A1JH	Alive	<=65	Stage I	T1	N0	M0	Positive	Positive	Negative	Wild Type	No	Low
TCGA-E2-A1L9	Alive	<=65	Stage II	T1	N1	M0	Positive	Positive	Negative	Wild Type	No	Low
TCGA-E9-A22E	Alive	<=65	Stage III	T2	N2	M0	Positive	Positive	Negative	Mutated	No	Low
TCGA-B6-A1KN	Alive	<=65	Stage III	T4	N1	M0	Negative	Negative	Negative	Mutated	Yes	Low
TCGA-A2-A0CL	Alive	<=65	Stage III	T3	N2	M0	Positive	Positive	Positive	Mutated	No	Low
TCGA-A2-A0YL	Alive	<=65	Stage III	T3	N2	M0	Positive	Positive	Negative	Wild Type	No	Low
TCGA-AR-A1AX	Alive	<=65	Stage I	T1	N0	M0	Positive	Positive	Negative	Mutated	No	Low
TCGA-AR-A24N	Alive	<=65	Stage I	T1	N0	M0	Positive	Positive	Negative	Wild Type	No	Low
TCGA-A1-A0SI	Alive	<=65	Stage II	T2	N1	M0	Positive	Positive	Negative	Mutated	No	Low
TCGA-A8-A07U	Alive	>65	Stage III	T2	N2	M0	Negative	Positive	Negative	Mutated	No	Low
TCGA-A7-A4SF	Alive	<=65	Stage II	T2	N0	M0	Positive	Negative	Positive	Wild Type	No	Low
TCGA-A1-A0SB	Alive	>65	Stage I	T1	N0	M0	Positive	Negative	Negative	Wild Type	No	Low
TCGA-E9-A1NG	Dead	<=65	Stage II	T2	N0	M0	Positive	Positive	Negative	Wild Type	No	Low
TCGA-C8-A137	Alive	<=65	Stage II	T2	N1	M0	Negative	Negative	Negative	Wild Type	Yes	Low
TCGA-E9-A1NE	Alive	<=65	Stage II	T2	N1	M0	Positive	Positive	Negative	Wild Type	No	Low
TCGA-E2-A1II	Alive	<=65	Stage I	T1	N0	M0	Negative	Positive	Negative	Mutated	No	Low
TCGA-AC-A2FK	Alive	<=65	Stage III	T2	N3	M0	Positive	Positive	Negative	Wild Type	No	Low
TCGA-A8-A06T	Alive	>65	Stage III	T3	N1	M0	Positive	Positive	Negative	Wild Type	No	Low
TCGA-D8-A1JD	Alive	<=65	Stage II	T2	N1	M0	Positive	Positive	Negative	Wild Type	No	Low
TCGA-BH-A0C3	Alive	<=65	Stage I	T1	N0	M0	Positive	Negative	Negative	Mutated	No	Low
TCGA-AR-A24M	Alive	<=65	Stage III	T2	N2	M0	Positive	Positive	Negative	Wild Type	No	Low
TCGA-A2-A25A	Alive	<=65	Stage II	T2	N0	M0	Positive	Positive	Negative	Wild Type	No	Low
TCGA-D8-A1JC	Alive	<=65	Stage III	T2	N2	M0	Positive	Positive	Negative	Wild Type	No	Low
TCGA-A8-A07F	Alive	<=65	Stage II	T2	N1	M0	Positive	Positive	Negative	Wild Type	No	Low
TCGA-C8-A1HF	Alive	<=65	Stage II	T2	N0	M0	Negative	Positive	Negative	Mutated	No	Low
TCGA-AC-A2B8	Alive	>65	Stage II	T3	N0	M0	Positive	Positive	Negative	Wild Type	No	Low
TCGA-C8-A278	Alive	<=65	Stage III	T2	N2	M0	Negative	Negative	Negative	Mutated	Yes	Low
TCGA-C8-A132	Alive	<=65	Stage II	T2	N1	M0	Positive	Positive	Negative	Wild Type	No	Low
TCGA-A8-A092	Alive	<=65	Stage III	T2	N2	M0	Positive	Positive	Negative	Mutated	No	Low
TCGA-AR-A24H	Alive	<=65	Stage II	T2	N0	M0	Positive	Positive	Negative	Wild Type	No	Low
TCGA-BH-A0DL	Alive	<=65	Stage II	T2	N0	M0	Positive	Negative	Negative	Mutated	No	Low
TCGA-A2-A04N	Alive	>65	Stage I	T1	N0	M0	Positive	Positive	Negative	Wild Type	No	Low
TCGA-BH-A0HW	Alive	<=65	Stage I	T1	N0	M0	Positive	Negative	Negative	Wild Type	No	Low
TCGA-AR-A2LN	Alive	<=65	Stage II	T2	N0	M0	Positive	Positive	Negative	Wild Type	No	Low
TCGA-D8-A1XO	Alive	<=65	Stage II	T2	N1	M0	Positive	Positive	Negative	Wild Type	No	Low
TCGA-C8-A1HM	Alive	>65	Stage II	T2	N0	M0	Positive	Positive	Negative	Mutated	No	Low
TCGA-E2-A15D	Alive	<=65	Stage II	T2	N0	M0	Positive	Positive	Negative	Wild Type	No	Low
TCGA-AN-A0FT	Alive	<=65	Stage II	T2	N1	M0	Positive	Positive	Negative	Mutated	No	Low
TCGA-A2-A0CX	Alive	<=65	Stage II	T2	N0	M0	Positive	Negative	Negative	Mutated	No	Low
TCGA-B6-A0I1	Dead	>65	Stage II	T2	N0	M0	Negative	Negative	Negative	Mutated	Yes	Low
TCGA-BH-A0DT	Alive	<=65	Stage II	T1	N1	M0	Positive	Positive	Negative	Wild Type	No	Low
TCGA-BH-A0RX	Alive	<=65	Stage II	T2	N0	M0	Negative	Negative	Negative	Mutated	Yes	Low
TCGA-C8-A26W	Alive	<=65	Stage II	T2	N1	M0	Positive	Positive	Negative	Mutated	No	Low
TCGA-B6-A0WX	Dead	<=65	Stage III	T3	N1	M0	Negative	Negative	Negative	Mutated	Yes	Low
TCGA-E2-A10F	Alive	<=65	Stage II	T2	N0	M0	Positive	Positive	Negative	Wild Type	No	Low
TCGA-GM-A2DO	Alive	<=65	Stage I	T1	N0	M0	Positive	Positive	Negative	Wild Type	No	Low
TCGA-A2-A0EX	Alive	<=65	Stage II	T3	N0	M0	Positive	Positive	Positive	Wild Type	No	Low
TCGA-EW-A6SC	Alive	<=65	Stage II	T2	N0	M0	Positive	Positive	Negative	Wild Type	No	Low
TCGA-A2-A0D0	Alive	<=65	Stage II	T2	N0	M0	Negative	Negative	Negative	Mutated	Yes	Low
TCGA-A7-A0D9	Alive	<=65	Stage II	T2	N0	M0	Positive	Negative	Negative	Wild Type	No	Low
TCGA-BH-A0HK	Alive	>65	Stage II	T2	N1	M0	Positive	Negative	Negative	Wild Type	No	Low
TCGA-GM-A3NY	Alive	>65	Stage II	T2	N1	M0	Positive	Positive	Negative	Wild Type	No	Low
TCGA-B6-A0RN	Alive	<=65	Stage I	T1	N0	M0	Negative	Negative	Negative	Wild Type	Yes	Low
TCGA-BH-A0B1	Alive	>65	Stage II	T2	N1	M0	Positive	Positive	Negative	Wild Type	No	Low
TCGA-S3-AA10	Alive	<=65	Stage II	T2	N0	M0	Negative	Negative	Negative	Mutated	Yes	Low
TCGA-A2-A4RX	Alive	>65	Stage II	T2	N0	M0	Positive	Positive	Negative	Wild Type	No	Low
TCGA-A8-A086	Alive	<=65	Stage II	T1	N1	M0	Positive	Positive	Negative	Wild Type	No	Low
TCGA-A8-A08O	Alive	<=65	Stage IV	T2	N3	M1	Positive	Positive	Positive	Wild Type	No	Low
TCGA-A2-A0D2	Alive	<=65	Stage II	T2	N0	M0	Negative	Negative	Negative	Mutated	Yes	Low
TCGA-A8-A09D	Alive	<=65	Stage II	T2	N1	M0	Positive	Positive	Negative	Wild Type	No	Low
TCGA-AN-A0AJ	Alive	>65	Stage II	T3	N0	M0	Positive	Positive	Negative	Mutated	No	Low
TCGA-E9-A1N9	Alive	<=65	Stage II	T2	N0	M0	Negative	Positive	Negative	Mutated	No	Low
TCGA-AN-A04A	Alive	<=65	Stage III	T2	N2	M0	Positive	Positive	Positive	Wild Type	No	Low
TCGA-AR-A2LO	Alive	<=65	Stage II	T2	N1	M0	Positive	Positive	Negative	Wild Type	No	Low
TCGA-BH-A0EA	Dead	>65	Stage II	T1	N1	M0	Positive	Positive	Negative	Wild Type	No	Low
TCGA-A7-A4SA	Alive	<=65	Stage II	T2	N1	M0	Positive	Negative	Negative	Wild Type	No	Low
TCGA-AO-A03R	Alive	<=65	Stage II	T2	N1	M0	Positive	Positive	Negative	Mutated	No	Low
TCGA-BH-A0BO	Alive	<=65	Stage I	T1	N0	M0	Positive	Positive	Negative	Wild Type	No	Low
TCGA-A7-A4SE	Alive	<=65	Stage II	T2	N0	M0	Negative	Negative	Negative	Mutated	Yes	Low
TCGA-BH-A0C0	Alive	<=65	Stage II	T1	N1	M0	Positive	Positive	Negative	Mutated	No	Low
TCGA-AN-A0XW	Alive	<=65	Stage III	T2	N2	M0	Positive	Positive	Negative	Wild Type	No	Low
TCGA-BH-A0B3	Alive	<=65	Stage II	T2	N1	M0	Negative	Negative	Negative	Mutated	Yes	Low
TCGA-D8-A1XR	Alive	<=65	Stage II	T2	N1	M0	Positive	Positive	Negative	Wild Type	No	Low
TCGA-E9-A1N4	Alive	<=65	Stage III	T2	N2	M0	Positive	Positive	Negative	Wild Type	No	Low
TCGA-A1-A0SH	Alive	<=65	Stage II	T2	N0	M0	Negative	Positive	Negative	Wild Type	No	Low
TCGA-A8-A07B	Alive	>65	Stage II	T2	N0	M0	Positive	Positive	Negative	Mutated	No	Low
TCGA-AN-A04C	Alive	<=65	Stage II	T2	N1	M0	Negative	Negative	Positive	Mutated	No	Low
TCGA-A2-A25C	Alive	<=65	Stage II	T2	N1	M0	Positive	Positive	Negative	Wild Type	No	Low
TCGA-E2-A105	Alive	>65	Stage II	T2	N0	M0	Positive	Positive	Negative	Wild Type	No	Low
TCGA-A8-A0AB	Alive	<=65	Stage II	T2	N0	M0	Positive	Positive	Negative	Wild Type	No	Low
TCGA-GM-A4E0	Alive	>65	Stage III	T3	N3	M0	Positive	Positive	Negative	Wild Type	No	Low
TCGA-D8-A1XB	Alive	<=65	Stage II	T2	N1	M0	Positive	Positive	Negative	Wild Type	No	Low
TCGA-BH-A18G	Alive	>65	Stage I	T1	N0	M0	Negative	Negative	Negative	Wild Type	Yes	Low
TCGA-GM-A2DL	Alive	<=65	Stage I	T1	N0	M0	Positive	Positive	Negative	Mutated	No	Low
TCGA-AO-A129	Alive	<=65	Stage II	T2	N1	M0	Negative	Negative	Negative	Mutated	Yes	Low
TCGA-A8-A0A6	Alive	<=65	Stage III	T2	N3	M0	Positive	Positive	Negative	Wild Type	No	Low
TCGA-BH-A0W5	Alive	>65	Stage II	T1	N1	M0	Positive	Positive	Negative	Wild Type	No	Low
TCGA-AO-A12D	Alive	<=65	Stage II	T1	N1	M0	Negative	Negative	Negative	Mutated	Yes	Low
TCGA-A2-A0ET	Alive	<=65	Stage III	T2	N2	M0	Positive	Positive	Negative	Wild Type	No	Low
TCGA-E9-A22G	Alive	<=65	Stage II	T2	N0	M0	Negative	Negative	Negative	Mutated	Yes	Low
TCGA-A2-A0D1	Alive	>65	Stage II	T2	N0	M0	Negative	Negative	Negative	Mutated	Yes	Low
TCGA-E9-A1N5	Alive	<=65	Stage II	T2	N1	M0	Positive	Positive	Negative	Mutated	No	Low
TCGA-C8-A1HL	Alive	<=65	Stage III	T3	N1	M0	Positive	Negative	Negative	Wild Type	No	Low
TCGA-BH-A0DE	Alive	<=65	Stage II	T2	N0	M0	Positive	Positive	Negative	Wild Type	No	Low
TCGA-AR-A1AO	Alive	<=65	Stage II	T1	N1	M0	Positive	Negative	Negative	Wild Type	No	Low
TCGA-E2-A15E	Alive	<=65	Stage II	T1	N1	M0	Positive	Positive	Negative	Mutated	No	Low
TCGA-E2-A1IE	Alive	<=65	Stage II	T2	N1	M0	Positive	Positive	Negative	Wild Type	No	Low
TCGA-C8-A1HK	Alive	<=65	Stage II	T2	N1	M0	Negative	Negative	Negative	Mutated	Yes	Low
TCGA-AR-A0TV	Alive	>65	Stage II	T2	N0	M0	Positive	Positive	Negative	Mutated	No	Low
TCGA-C8-A1HO	Alive	<=65	Stage III	T3	N3	M0	Positive	Positive	Negative	Wild Type	No	Low
TCGA-BH-A0GZ	Alive	<=65	Stage II	T1	N1	M0	Positive	Positive	Negative	Wild Type	No	Low
TCGA-E9-A1NA	Alive	<=65	Stage II	T2	N0	M0	Positive	Positive	Negative	Wild Type	No	Low
TCGA-BH-A0DV	Alive	<=65	Stage III	T2	N2	M0	Positive	Positive	Negative	Wild Type	No	Low
TCGA-C8-A12Z	Alive	<=65	Stage II	T2	N1	M0	Negative	Negative	Negative	Mutated	Yes	Low
TCGA-GM-A2DA	Dead	<=65	Stage II	T2	N1	M0	Positive	Positive	Negative	Wild Type	No	Low
TCGA-A2-A0ES	Alive	<=65	Stage II	T2	N0	M0	Positive	Positive	Negative	Wild Type	No	Low
TCGA-A2-A0EW	Dead	<=65	Stage III	T1	N3	M0	Positive	Positive	Positive	Wild Type	No	Low
TCGA-D8-A27K	Alive	<=65	Stage II	T2	N1	M0	Positive	Positive	Negative	Wild Type	No	Low
TCGA-BH-A0DQ	Alive	<=65	Stage II	T2	N1	M0	Positive	Positive	Negative	Wild Type	No	Low
TCGA-C8-A274	Alive	<=65	Stage II	T2	N0	M0	Positive	Positive	Negative	Wild Type	No	Low
TCGA-E2-A109	Alive	<=65	Stage II	T2	N0	M0	Positive	Negative	Negative	Mutated	No	Low
TCGA-E2-A1LG	Alive	<=65	Stage II	T2	N0	M0	Negative	Negative	Negative	Mutated	Yes	Low
TCGA-AN-A0FS	Alive	<=65	Stage I	T1	N0	M0	Positive	Negative	Negative	Wild Type	No	Low
TCGA-A2-A0EY	Alive	<=65	Stage II	T2	N1	M0	Positive	Negative	Negative	Mutated	No	Low
TCGA-AR-A255	Alive	<=65	Stage I	T1	N0	M0	Positive	Positive	Negative	Wild Type	No	Low
TCGA-GM-A2D9	Dead	>65	Stage I	T1	N0	M0	Positive	Positive	Negative	Wild Type	No	Low
TCGA-B6-A402	Alive	<=65	Stage I	T1	N0	M0	Negative	Negative	Negative	Wild Type	Yes	Low
TCGA-AO-A125	Alive	>65	Stage II	T2	N0	M0	Positive	Positive	Negative	Wild Type	No	Low
TCGA-BH-A0BM	Alive	<=65	Stage II	T2	N1	M0	Positive	Negative	Negative	Wild Type	No	Low
TCGA-E2-A14V	Alive	<=65	Stage II	T2	N1	M0	Positive	Positive	Negative	Wild Type	No	Low
TCGA-D8-A145	Alive	>65	Stage II	T1	N1	M0	Positive	Positive	Negative	Wild Type	No	Low
TCGA-AO-A1KQ	Alive	>65	Stage III	T4	N1	M0	Positive	Positive	Negative	Wild Type	No	Low
TCGA-E2-A1IL	Alive	>65	Stage II	T1	N1	M0	Positive	Positive	Negative	Wild Type	No	Low
TCGA-A2-A0YE	Alive	<=65	Stage II	T2	N1	M0	Negative	Negative	Negative	Mutated	Yes	Low
TCGA-GM-A2DI	Alive	<=65	Stage I	T1	N0	M0	Negative	Negative	Negative	Wild Type	Yes	Low
TCGA-AO-A1KT	Alive	>65	Stage II	T1	N1	M0	Positive	Positive	Negative	Wild Type	No	Low
TCGA-A8-A08S	Alive	>65	Stage II	T1	N1	M0	Positive	Positive	Negative	Wild Type	No	Low
TCGA-AQ-A7U7	Dead	<=65	Stage III	T2	N2	M0	Positive	Positive	Negative	Wild Type	No	Low
TCGA-A2-A0EM	Alive	>65	Stage I	T1	N0	M0	Positive	Positive	Negative	Wild Type	No	Low
TCGA-C8-A12N	Alive	<=65	Stage II	T2	N0	M0	Positive	Positive	Negative	Wild Type	No	Low
TCGA-E2-A15G	Alive	>65	Stage II	T2	N0	M0	Positive	Positive	Negative	Wild Type	No	Low
TCGA-BH-A0H0	Alive	>65	Stage I	T1	N0	M0	Positive	Positive	Negative	Wild Type	No	Low
TCGA-D8-A27I	Alive	<=65	Stage III	T1	N2	M0	Positive	Positive	Negative	Wild Type	No	Low
TCGA-A2-A0YH	Alive	<=65	Stage III	T2	N2	M0	Positive	Positive	Negative	Mutated	No	Low
TCGA-A8-A06P	Alive	<=65	Stage III	T1	N2	M0	Positive	Positive	Negative	Wild Type	No	Low
TCGA-B6-A0RL	Dead	<=65	Stage II	T2	N0	M0	Positive	Positive	Negative	Wild Type	No	Low
TCGA-AN-A0XV	Alive	>65	Stage III	T2	N2	M0	Positive	Positive	Negative	Wild Type	No	Low
TCGA-B6-A0IJ	Alive	<=65	Stage II	T3	N0	M0	Positive	Positive	Negative	Mutated	No	Low
TCGA-AO-A0J9	Alive	<=65	Stage III	T2	N3	M0	Positive	Positive	Positive	Wild Type	No	Low
TCGA-E2-A15A	Alive	<=65	Stage III	T2	N3	M0	Positive	Positive	Negative	Wild Type	No	Low
TCGA-A8-A09B	Alive	<=65	Stage III	T4	N1	M0	Positive	Positive	Negative	Wild Type	No	Low
TCGA-A8-A09R	Alive	>65	Stage II	T2	N1	M0	Positive	Positive	Negative	Wild Type	No	Low
TCGA-BH-A28O	Alive	<=65	Stage III	T3	N3	M0	Positive	Positive	Negative	Wild Type	No	Low
TCGA-BH-A0AY	Alive	<=65	Stage II	T2	N0	M0	Positive	Positive	Negative	Wild Type	No	Low
TCGA-A8-A08P	Alive	>65	Stage III	T2	N2	M0	Positive	Positive	Negative	Mutated	No	Low
TCGA-BH-A0BT	Alive	<=65	Stage II	T1	N1	M0	Positive	Positive	Negative	Mutated	No	Low
TCGA-A2-A3XY	Dead	<=65	Stage II	T2	N1	M0	Negative	Negative	Negative	Wild Type	Yes	Low
TCGA-EW-A1PH	Alive	<=65	Stage II	T1	N1	M0	Negative	Negative	Negative	Mutated	Yes	Low
TCGA-A2-A0YI	Alive	<=65	Stage I	T1	N0	M0	Positive	Positive	Negative	Wild Type	No	Low
TCGA-A8-A07J	Alive	<=65	Stage II	T2	N1	M0	Positive	Positive	Negative	Wild Type	No	Low
TCGA-D8-A140	Alive	<=65	Stage II	T2	N1	M0	Positive	Positive	Negative	Wild Type	No	Low
TCGA-A2-A4RY	Alive	<=65	Stage III	T3	N3	M0	Positive	Positive	Negative	Wild Type	No	Low
TCGA-A7-A4SB	Alive	<=65	Stage III	T3	N1	M0	Positive	Positive	Positive	Wild Type	No	Low
TCGA-E9-A54Y	Alive	<=65	Stage III	T2	N2	M0	Positive	Positive	Negative	Wild Type	No	Low
TCGA-E2-A153	Alive	<=65	Stage II	T2	N1	M0	Positive	Positive	Negative	Wild Type	No	Low
TCGA-A2-A0CY	Alive	<=65	Stage II	T2	N1	M0	Positive	Positive	Negative	Wild Type	No	Low
TCGA-A8-A07L	Alive	<=65	Stage III	T3	N1	M0	Positive	Positive	Negative	Wild Type	No	Low
TCGA-A2-A04W	Alive	<=65	Stage II	T2	N1	M0	Negative	Negative	Negative	Mutated	Yes	Low
TCGA-D8-A1JF	Alive	>65	Stage III	T1	N2	M0	Negative	Negative	Negative	Mutated	Yes	Low
TCGA-B6-A0RG	Alive	<=65	Stage II	T3	N0	M0	Negative	Negative	Negative	Wild Type	Yes	Low
TCGA-A2-A0ST	Alive	<=65	Stage II	T1	N1	M0	Negative	Negative	Negative	Mutated	Yes	Low
TCGA-C8-A12O	Alive	<=65	Stage II	T2	N0	M0	Positive	Positive	Negative	Mutated	No	Low
TCGA-B6-A0IH	Dead	>65	Stage III	T3	N1	M0	Positive	Positive	Positive	Wild Type	No	Low
TCGA-EW-A1OZ	Alive	<=65	Stage II	T2	N0	M0	Positive	Negative	Negative	Mutated	No	Low
TCGA-AO-A03O	Dead	>65	Stage II	T2	N0	M0	Positive	Positive	Negative	Mutated	No	Low
TCGA-HN-A2OB	Dead	<=65	Stage II	T2	N1	M0	Positive	Positive	Negative	Wild Type	No	Low
TCGA-E2-A14Q	Alive	<=65	Stage II	T2	N1	M0	Positive	Positive	Negative	Wild Type	No	Low
TCGA-A1-A0SE	Alive	<=65	Stage I	T1	N0	M0	Positive	Positive	Negative	Wild Type	No	Low
TCGA-B6-A400	Alive	<=65	Stage III	T2	N2	M0	Negative	Negative	Negative	Wild Type	Yes	Low
TCGA-E2-A1IN	Alive	<=65	Stage I	T1	N0	M0	Positive	Positive	Negative	Mutated	No	Low
TCGA-E2-A154	Alive	>65	Stage I	T1	N0	M0	Positive	Positive	Negative	Wild Type	No	Low
TCGA-E2-A15T	Alive	<=65	Stage II	T2	N0	M0	Positive	Positive	Negative	Wild Type	No	Low
TCGA-A2-A04U	Alive	<=65	Stage II	T2	N0	M0	Negative	Negative	Negative	Mutated	Yes	Low
TCGA-A8-A097	Alive	<=65	Stage II	T2	N1	M0	Positive	Positive	Negative	Mutated	No	Low
TCGA-A1-A0SG	Alive	<=65	Stage II	T2	N1	M0	Positive	Positive	Negative	Wild Type	No	Low
TCGA-BH-A8G0	Alive	<=65	Stage II	T2	N1	M0	Positive	Positive	Negative	Wild Type	No	Low
TCGA-BH-A0B0	Alive	<=65	Stage I	T1	N0	M0	Positive	Positive	Negative	Mutated	No	Low
TCGA-D8-A1XV	Alive	>65	Stage II	T2	N0	M0	Positive	Positive	Negative	Wild Type	No	Low
TCGA-A2-A0EP	Alive	<=65	Stage I	T1	N0	M0	Positive	Negative	Negative	Wild Type	No	Low
TCGA-D8-A27G	Alive	>65	Stage II	T2	N0	M0	Positive	Positive	Negative	Wild Type	No	Low
TCGA-A2-A0T4	Alive	<=65	Stage II	T2	N0	M0	Positive	Positive	Negative	Wild Type	No	Low
TCGA-C8-A12W	Alive	<=65	Stage III	T4	N1	M0	Positive	Positive	Negative	Mutated	No	Low
TCGA-A2-A0CV	Alive	<=65	Stage II	T2	N1	M0	Positive	Positive	Negative	Wild Type	No	High
TCGA-S3-AA11	Alive	>65	Stage II	T2	N0	M0	Positive	Positive	Negative	Wild Type	No	High
TCGA-AO-A0J8	Alive	<=65	Stage II	T2	N0	M0	Positive	Positive	Negative	Wild Type	No	High
TCGA-A2-A0CT	Alive	>65	Stage II	T2	N0	M0	Positive	Negative	Negative	Wild Type	No	High
TCGA-A7-A4SD	Alive	<=65	Stage II	T2	N0	M0	Negative	Negative	Negative	Mutated	Yes	High
TCGA-AR-A2LL	Alive	>65	Stage II	T3	N0	M0	Positive	Positive	Negative	Wild Type	No	High
TCGA-AR-A0TS	Alive	<=65	Stage II	T2	N1	M0	Negative	Negative	Negative	Mutated	Yes	High
TCGA-A2-A0D4	Alive	<=65	Stage II	T2	N1	M0	Positive	Positive	Negative	Wild Type	No	High
TCGA-BH-A0B9	Alive	<=65	Stage I	T1	N0	M0	Negative	Negative	Negative	Mutated	Yes	High
TCGA-GM-A2DC	Alive	<=65	Stage II	T1	N1	M0	Positive	Positive	Negative	Wild Type	No	High
TCGA-BH-A0BD	Alive	<=65	Stage II	T1	N1	M0	Positive	Positive	Negative	Wild Type	No	High
TCGA-GM-A2DM	Alive	<=65	Stage II	T2	N0	M0	Positive	Positive	Negative	Wild Type	No	High
TCGA-BH-A6R9	Alive	<=65	Stage II	T2	N0	M0	Negative	Positive	Negative	Wild Type	No	High
TCGA-A8-A0A1	Alive	>65	Stage II	T2	N0	M0	Positive	Positive	Negative	Wild Type	No	High
TCGA-BH-A0B4	Alive	<=65	Stage III	T2	N2	M0	Positive	Positive	Negative	Wild Type	No	High
TCGA-E2-A15J	Alive	<=65	Stage I	T1	N0	M0	Positive	Positive	Negative	Wild Type	No	High
TCGA-B6-A409	Dead	<=65	Stage III	T1	N2	M0	Negative	Negative	Negative	Mutated	Yes	High
TCGA-D8-A1XG	Alive	>65	Stage III	T4	N1	M0	Positive	Negative	Negative	Wild Type	No	High
TCGA-A2-A0D3	Alive	<=65	Stage I	T1	N0	M0	Positive	Positive	Negative	Wild Type	No	High
TCGA-LL-A5YP	Alive	<=65	Stage II	T2	N1	M0	Positive	Negative	Negative	Mutated	No	High
TCGA-A2-A04R	Alive	<=65	Stage I	T1	N0	M0	Positive	Positive	Negative	Wild Type	No	High
TCGA-B6-A0I5	Alive	<=65	Stage II	T2	N1	M0	Positive	Positive	Negative	Wild Type	No	High
TCGA-C8-A138	Alive	<=65	Stage III	T2	N2	M0	Positive	Negative	Negative	Mutated	No	High
TCGA-E2-A10E	Alive	<=65	Stage II	T1	N1	M0	Positive	Positive	Negative	Wild Type	No	High
TCGA-A2-A04T	Alive	<=65	Stage II	T2	N0	M0	Negative	Negative	Negative	Mutated	Yes	High
TCGA-AO-A0J6	Alive	<=65	Stage II	T2	N0	M0	Negative	Negative	Negative	Mutated	Yes	High
TCGA-A2-A1FX	Alive	<=65	Stage III	T3	N2	M0	Positive	Positive	Positive	Wild Type	No	High
TCGA-B6-A0RV	Alive	<=65	Stage III	T3	N2	M0	Positive	Positive	Negative	Wild Type	No	High
TCGA-BH-A0HQ	Alive	<=65	Stage II	T2	N0	M0	Positive	Positive	Negative	Wild Type	No	High
TCGA-B6-A0IB	Dead	<=65	Stage IV	T3	N3	M1	Positive	Positive	Negative	Wild Type	No	High
TCGA-E2-A15L	Alive	<=65	Stage II	T2	N0	M0	Positive	Positive	Negative	Wild Type	No	High
TCGA-D8-A27R	Alive	<=65	Stage III	T2	N3	M0	Positive	Positive	Negative	Wild Type	No	High
TCGA-BH-A0GY	Alive	>65	Stage II	T2	N1	M0	Positive	Positive	Negative	Mutated	No	High
TCGA-A8-A075	Alive	<=65	Stage II	T2	N1	M0	Positive	Positive	Negative	Mutated	No	High
TCGA-AR-A1AS	Alive	<=65	Stage II	T2	N1	M0	Positive	Positive	Negative	Mutated	No	High
TCGA-AR-A1AM	Alive	<=65	Stage III	T3	N1	M0	Positive	Positive	Negative	Wild Type	No	High
TCGA-A2-A0CZ	Alive	<=65	Stage II	T2	N0	M0	Positive	Positive	Positive	Wild Type	No	High
TCGA-AO-A126	Alive	<=65	Stage II	T2	N0	M0	Positive	Positive	Negative	Wild Type	No	High
TCGA-BH-A0DS	Alive	>65	Stage III	T2	N2	M0	Positive	Positive	Negative	Wild Type	No	High
TCGA-AO-A0JJ	Alive	<=65	Stage II	T2	N1	M0	Positive	Positive	Negative	Wild Type	No	High
TCGA-BH-A18M	Dead	<=65	Stage III	T3	N1	M0	Positive	Positive	Negative	Wild Type	No	High
TCGA-E2-A15F	Alive	<=65	Stage I	T1	N0	M0	Positive	Positive	Negative	Wild Type	No	High
TCGA-BH-A0B5	Alive	<=65	Stage III	T2	N2	M0	Positive	Positive	Positive	Wild Type	No	High
TCGA-A8-A06O	Alive	<=65	Stage I	T1	N0	M0	Positive	Positive	Negative	Mutated	No	High
TCGA-A7-A5ZW	Alive	<=65	Stage II	T1	N1	M0	Positive	Positive	Negative	Wild Type	No	High
TCGA-E2-A1LH	Alive	<=65	Stage I	T1	N0	M0	Negative	Negative	Negative	Mutated	Yes	High
TCGA-E2-A3DX	Alive	<=65	Stage III	T2	N3	M0	Positive	Positive	Positive	Wild Type	No	High
TCGA-AO-A0JF	Alive	>65	Stage II	T1	N1	M0	Positive	Positive	Negative	Wild Type	No	High
TCGA-BH-A0H5	Alive	<=65	Stage I	T1	N0	M0	Positive	Positive	Negative	Wild Type	No	High
TCGA-BH-A0B8	Alive	<=65	Stage I	T1	N0	M0	Positive	Positive	Negative	Wild Type	No	High
TCGA-A2-A0CO	Alive	>65	Stage II	T3	N0	M0	Positive	Positive	Positive	Wild Type	No	High
TCGA-AN-A0XL	Alive	<=65	Stage II	T2	N0	M0	Positive	Positive	Negative	Wild Type	No	High
TCGA-AR-A0TR	Dead	>65	Stage II	T2	N1	M0	Positive	Positive	Negative	Wild Type	No	High
TCGA-D8-A27E	Alive	>65	Stage I	T1	N0	M0	Positive	Positive	Negative	Wild Type	No	High
TCGA-A2-A0EQ	Alive	<=65	Stage II	T2	N0	M0	Negative	Negative	Positive	Mutated	No	High
TCGA-AR-A1AY	Alive	<=65	Stage I	T1	N0	M0	Negative	Negative	Negative	Mutated	Yes	High
TCGA-A8-A07G	Alive	<=65	Stage II	T1	N1	M0	Positive	Positive	Negative	Wild Type	No	High
TCGA-A8-A084	Alive	>65	Stage II	T2	N1	M0	Positive	Negative	Positive	Wild Type	No	High
TCGA-A8-A093	Alive	<=65	Stage II	T2	N0	M0	Positive	Positive	Negative	Wild Type	No	High
TCGA-C8-A8HQ	Alive	<=65	Stage II	T2	N1	M0	Positive	Positive	Negative	Wild Type	No	High
TCGA-A8-A082	Alive	<=65	Stage II	T2	N1	M0	Positive	Positive	Negative	Wild Type	No	High
TCGA-BH-A18N	Dead	>65	Stage II	T2	N1	M0	Positive	Positive	Negative	Wild Type	No	High
TCGA-D8-A27T	Alive	<=65	Stage III	T2	N3	M0	Positive	Positive	Negative	Wild Type	No	High
TCGA-E2-A108	Alive	<=65	Stage III	T2	N2	M0	Positive	Positive	Negative	Mutated	No	High
TCGA-E2-A14W	Alive	>65	Stage II	T2	N0	M0	Positive	Positive	Negative	Wild Type	No	High
TCGA-A7-A0CJ	Alive	<=65	Stage II	T2	N0	M0	Positive	Positive	Positive	Mutated	No	High
TCGA-UU-A93S	Dead	<=65	Stage IV	T4	N3	M1	Negative	Negative	Positive	Mutated	No	High
TCGA-A2-A0CS	Dead	>65	Stage IV	T4	N3	M1	Positive	Positive	Positive	Wild Type	No	High
TCGA-C8-A26X	Alive	<=65	Stage II	T1	N1	M0	Negative	Negative	Negative	Wild Type	Yes	High
TCGA-GM-A5PX	Alive	<=65	Stage II	T2	N1	M0	Positive	Positive	Negative	Wild Type	No	High
TCGA-B6-A40C	Alive	<=65	Stage II	T3	N0	M0	Positive	Positive	Negative	Wild Type	No	High
TCGA-C8-A8HP	Alive	<=65	Stage III	T2	N2	M0	Negative	Negative	Negative	Mutated	Yes	High
TCGA-AR-A1AK	Alive	>65	Stage I	T1	N0	M0	Positive	Positive	Negative	Wild Type	No	High
TCGA-BH-A0BV	Alive	>65	Stage II	T2	N1	M0	Positive	Positive	Negative	Wild Type	No	High
TCGA-AO-A12G	Alive	>65	Stage II	T2	N0	M0	Positive	Positive	Negative	Mutated	No	High
TCGA-E2-A10A	Alive	<=65	Stage II	T3	N0	M0	Positive	Positive	Negative	Wild Type	No	High
TCGA-AO-A0JA	Alive	<=65	Stage III	T2	N3	M0	Positive	Positive	Negative	Wild Type	No	High
TCGA-D8-A73X	Alive	<=65	Stage II	T2	N0	M0	Positive	Positive	Negative	Wild Type	No	High
TCGA-A2-A3XT	Alive	<=65	Stage II	T2	N1	M0	Negative	Negative	Negative	Mutated	Yes	High
TCGA-A2-A0T7	Alive	<=65	Stage II	T2	N0	M0	Positive	Positive	Positive	Wild Type	No	High
TCGA-A7-A6VY	Alive	<=65	Stage II	T2	N1	M0	Negative	Negative	Negative	Mutated	Yes	High
TCGA-A2-A0YT	Dead	<=65	Stage III	T4	N2	M0	Positive	Negative	Negative	Mutated	No	High
TCGA-BH-A0AU	Alive	<=65	Stage II	T2	N0	M0	Positive	Positive	Negative	Wild Type	No	High
TCGA-A2-A0T5	Alive	<=65	Stage II	T2	N0	M0	Positive	Positive	Negative	Wild Type	No	High
TCGA-A1-A0SF	Alive	<=65	Stage II	T2	N0	M0	Positive	Positive	Negative	Wild Type	No	High
TCGA-B6-A401	Alive	<=65	Stage II	T1	N1	M0	Positive	Positive	Negative	Mutated	No	High
TCGA-AR-A1AP	Alive	>65	Stage I	T1	N0	M0	Positive	Positive	Positive	Mutated	No	High
TCGA-BH-A0HB	Alive	<=65	Stage I	T1	N0	M0	Positive	Positive	Negative	Wild Type	No	High
TCGA-AN-A0FF	Alive	<=65	Stage I	T1	N0	M0	Positive	Positive	Negative	Wild Type	No	High
TCGA-A8-A076	Alive	>65	Stage II	T2	N0	M0	Positive	Positive	Negative	Wild Type	No	High
TCGA-E9-A227	Alive	<=65	Stage II	T2	N1	M0	Positive	Positive	Positive	Wild Type	No	High
TCGA-D8-A27P	Alive	<=65	Stage I	T1	N0	M0	Positive	Positive	Negative	Wild Type	No	High
TCGA-E9-A1NH	Alive	>65	Stage II	T2	N1	M0	Positive	Positive	Negative	Wild Type	No	High
TCGA-AN-A0AL	Alive	<=65	Stage III	T4	N0	M0	Negative	Negative	Negative	Mutated	Yes	High
TCGA-AN-A0FL	Alive	<=65	Stage II	T2	N0	M0	Negative	Negative	Negative	Mutated	Yes	High
TCGA-BH-A18K	Dead	<=65	Stage I	T1	N0	M0	Positive	Positive	Negative	Wild Type	No	High
TCGA-E2-A156	Alive	<=65	Stage I	T1	N0	M0	Positive	Positive	Negative	Wild Type	No	High
TCGA-C8-A12Q	Dead	>65	Stage III	T1	N2	M0	Negative	Negative	Negative	Mutated	Yes	High
TCGA-D8-A143	Alive	<=65	Stage II	T2	N0	M0	Negative	Negative	Negative	Mutated	Yes	High
TCGA-A8-A07P	Alive	>65	Stage II	T2	N1	M0	Positive	Positive	Negative	Wild Type	No	High
TCGA-B6-A0WT	Alive	<=65	Stage II	T2	N1	M0	Positive	Positive	Negative	Wild Type	No	High
TCGA-A1-A0SM	Alive	>65	Stage II	T2	N0	M0	Positive	Negative	Negative	Wild Type	No	High
TCGA-A2-A0YF	Alive	>65	Stage I	T1	N0	M0	Positive	Negative	Negative	Wild Type	No	High
TCGA-B6-A0IP	Dead	>65	Stage I	T1	N0	M0	Positive	Positive	Negative	Wild Type	No	High
TCGA-E2-A159	Alive	<=65	Stage II	T2	N0	M0	Negative	Negative	Negative	Mutated	Yes	High
TCGA-AR-A0TW	Alive	<=65	Stage III	T3	N1	M0	Positive	Positive	Negative	Wild Type	No	High
TCGA-A2-A0T1	Alive	<=65	Stage III	T3	N3	M0	Negative	Negative	Negative	Mutated	Yes	High
TCGA-A8-A09N	Alive	<=65	Stage III	T2	N3	M0	Positive	Positive	Negative	Mutated	No	High
TCGA-BH-A8FZ	Alive	<=65	Stage I	T1	N0	M0	Positive	Positive	Negative	Wild Type	No	High
TCGA-AR-A2LK	Dead	<=65	Stage III	T3	N2	M0	Positive	Positive	Positive	Wild Type	No	High
TCGA-E2-A15P	Alive	<=65	Stage I	T1	N0	M0	Positive	Positive	Negative	Wild Type	No	High
TCGA-A2-A3KC	Alive	<=65	Stage II	T2	N1	M0	Positive	Positive	Negative	Wild Type	No	High
TCGA-A8-A095	Alive	<=65	Stage I	T1	N0	M0	Positive	Positive	Negative	Wild Type	No	High
TCGA-GM-A2DK	Alive	<=65	Stage I	T1	N0	M0	Positive	Negative	Negative	Wild Type	No	High
TCGA-D8-A4Z1	Alive	>65	Stage I	T1	N0	M0	Positive	Positive	Negative	Wild Type	No	High
TCGA-D8-A13Y	Alive	<=65	Stage I	T1	N0	M0	Positive	Positive	Negative	Mutated	No	High
TCGA-B6-A0X4	Dead	<=65	Stage II	T2	N1	M0	Positive	Positive	Negative	Wild Type	No	High
TCGA-LD-A7W6	Alive	<=65	Stage II	T2	N1	M0	Positive	Positive	Negative	Wild Type	No	High
TCGA-A7-A6VX	Alive	>65	Stage II	T2	N0	M0	Positive	Positive	Negative	Mutated	No	High
TCGA-AR-A0TQ	Alive	<=65	Stage III	T3	N1	M0	Positive	Negative	Negative	Wild Type	No	High
TCGA-AN-A0XO	Alive	<=65	Stage III	T2	N2	M0	Positive	Negative	Negative	Wild Type	No	High
TCGA-D8-A1XA	Alive	<=65	Stage I	T1	N0	M0	Positive	Positive	Negative	Mutated	No	High
TCGA-E2-A2P6	Alive	>65	Stage II	T2	N1	M0	Positive	Positive	Positive	Wild Type	No	High
TCGA-BH-A0H7	Alive	<=65	Stage III	T1	N2	M0	Positive	Positive	Negative	Mutated	No	High
TCGA-E9-A22D	Alive	<=65	Stage II	T2	N0	M0	Positive	Positive	Negative	Wild Type	No	High
TCGA-A2-A0T0	Alive	<=65	Stage II	T2	N1	M0	Negative	Negative	Negative	Wild Type	Yes	High
TCGA-A2-A04X	Alive	<=65	Stage II	T2	N0	M0	Positive	Positive	Negative	Wild Type	No	High
TCGA-GM-A2DD	Alive	<=65	Stage I	T1	N0	M0	Negative	Negative	Negative	Mutated	Yes	High
TCGA-A8-A0A7	Alive	<=65	Stage II	T2	N1	M0	Negative	Negative	Negative	Wild Type	Yes	High
TCGA-C8-A12P	Alive	<=65	Stage II	T2	N1	M0	Negative	Negative	Negative	Mutated	Yes	High
TCGA-B6-A0WV	Dead	>65	Stage II	T2	N1	M0	Positive	Positive	Negative	Wild Type	No	High
TCGA-A8-A08J	Dead	<=65	Stage IV	T4	N3	M1	Positive	Negative	Positive	Wild Type	No	High
TCGA-BH-A0E6	Alive	>65	Stage I	T1	N0	M0	Negative	Negative	Negative	Mutated	Yes	High
TCGA-A2-A0YG	Alive	<=65	Stage III	T2	N3	M0	Positive	Positive	Negative	Mutated	No	High
TCGA-A2-A3XU	Dead	<=65	Stage II	T2	N1	M0	Negative	Negative	Negative	Wild Type	Yes	High
TCGA-A8-A079	Alive	>65	Stage III	T4	N3	M0	Positive	Positive	Negative	Mutated	No	High
TCGA-AR-A0TU	Alive	<=65	Stage II	T2	N0	M0	Negative	Negative	Negative	Wild Type	Yes	High
TCGA-C8-A131	Alive	>65	Stage III	T2	N2	M0	Negative	Negative	Negative	Mutated	Yes	High
TCGA-D8-A1JB	Alive	<=65	Stage II	T2	N1	M0	Positive	Positive	Negative	Wild Type	No	High
TCGA-D8-A1XU	Alive	<=65	Stage I	T1	N0	M0	Positive	Positive	Negative	Wild Type	No	High
TCGA-EW-A3U0	Alive	<=65	Stage III	T3	N1	M0	Negative	Negative	Negative	Wild Type	Yes	High
TCGA-BH-A0DX	Alive	<=65	Stage I	T1	N0	M0	Positive	Positive	Negative	Wild Type	No	High
TCGA-A2-A0EV	Alive	>65	Stage I	T1	N0	M0	Positive	Positive	Negative	Wild Type	No	High
TCGA-MS-A51U	Alive	<=65	Stage II	T2	N1	M0	Positive	Positive	Negative	Wild Type	No	High
TCGA-AR-A0TY	Dead	<=65	Stage II	T2	N0	M0	Positive	Negative	Negative	Wild Type	No	High
TCGA-C8-A1HG	Alive	<=65	Stage II	T2	N0	M0	Positive	Positive	Negative	Mutated	No	High
TCGA-D8-A27W	Alive	<=65	Stage III	T4	N0	M0	Positive	Positive	Negative	Wild Type	No	High
TCGA-S3-A6ZF	Alive	<=65	Stage II	T2	N0	M0	Positive	Positive	Negative	Wild Type	No	High
TCGA-E2-A14P	Alive	>65	Stage III	T2	N3	M0	Negative	Negative	Negative	Mutated	Yes	High
TCGA-BH-A0AW	Alive	<=65	Stage II	T1	N1	M0	Positive	Negative	Negative	Mutated	No	High
TCGA-BH-A0EB	Alive	>65	Stage I	T1	N0	M0	Positive	Positive	Negative	Wild Type	No	High
TCGA-B6-A0WZ	Alive	<=65	Stage II	T2	N1	M0	Positive	Positive	Negative	Wild Type	No	High
TCGA-B6-A0RU	Alive	<=65	Stage I	T1	N0	M0	Negative	Negative	Negative	Mutated	Yes	High
TCGA-D8-A73U	Alive	>65	Stage II	T2	N0	M0	Positive	Positive	Negative	Wild Type	No	High
TCGA-GM-A3XN	Alive	<=65	Stage III	T1	N2	M0	Positive	Positive	Negative	Wild Type	No	High
TCGA-E2-A573	Alive	<=65	Stage I	T1	N0	M0	Negative	Negative	Negative	Mutated	Yes	High
TCGA-E9-A1NF	Dead	<=65	Stage II	T2	N0	M0	Positive	Positive	Negative	Mutated	No	High
TCGA-BH-A18H	Alive	<=65	Stage I	T1	N0	M0	Positive	Positive	Negative	Mutated	No	High
TCGA-A8-A09E	Alive	>65	Stage III	T4	N1	M0	Positive	Positive	Positive	Wild Type	No	High
TCGA-D8-A27V	Alive	<=65	Stage II	T2	N0	M0	Positive	Positive	Negative	Wild Type	No	High
TCGA-B6-A0RI	Alive	<=65	Stage III	T4	N1	M0	Positive	Positive	Negative	Wild Type	No	High
TCGA-BH-A0HX	Alive	<=65	Stage II	T2	N1	M0	Positive	Positive	Negative	Mutated	No	High
TCGA-E2-A1IF	Alive	>65	Stage I	T1	N0	M0	Positive	Positive	Negative	Wild Type	No	High
TCGA-LD-A74U	Alive	>65	Stage III	T3	N3	M0	Positive	Negative	Negative	Mutated	No	High
TCGA-A7-A26J	Alive	<=65	Stage II	T2	N0	M0	Positive	Positive	Negative	Wild Type	No	High
TCGA-LD-A9QF	Alive	>65	Stage I	T1	N0	M0	Negative	Negative	Negative	Wild Type	Yes	High
TCGA-E9-A3Q9	Alive	>65	Stage III	T3	N3	M0	Positive	Positive	Negative	Wild Type	No	High
TCGA-GM-A3XG	Alive	<=65	Stage III	T3	N1	M0	Positive	Positive	Negative	Wild Type	No	High
TCGA-S3-A6ZG	Alive	>65	Stage II	T2	N1	M0	Positive	Positive	Negative	Wild Type	No	High
TCGA-A8-A08I	Alive	<=65	Stage II	T2	N0	M0	Positive	Positive	Negative	Mutated	No	High
TCGA-AO-A0JE	Alive	<=65	Stage III	T2	N2	M0	Negative	Negative	Positive	Mutated	No	High
TCGA-A2-A0CK	Alive	<=65	Stage III	T3	N2	M0	Positive	Positive	Positive	Wild Type	No	High
TCGA-E2-A15M	Dead	>65	Stage II	T2	N0	M0	Positive	Positive	Negative	Mutated	No	High
TCGA-AO-A124	Alive	<=65	Stage II	T2	N0	M0	Negative	Negative	Negative	Mutated	Yes	High
TCGA-AO-A12F	Alive	<=65	Stage II	T2	N0	M0	Negative	Negative	Negative	Wild Type	Yes	High
TCGA-BH-A18J	Dead	<=65	Stage IV	T4	N2	M1	Positive	Positive	Negative	Wild Type	No	High
TCGA-B6-A408	Alive	<=65	Stage III	T2	N3	M0	Positive	Positive	Negative	Wild Type	No	High
TCGA-E2-A14U	Alive	>65	Stage I	T1	N0	M0	Positive	Positive	Negative	Wild Type	No	High
TCGA-EW-A1PE	Alive	<=65	Stage II	T1	N1	M0	Positive	Positive	Negative	Wild Type	No	High
TCGA-B6-A0WY	Dead	<=65	Stage III	T3	N1	M0	Positive	Negative	Negative	Wild Type	No	High
TCGA-AC-A4ZE	Alive	<=65	Stage II	T3	N0	M0	Positive	Positive	Negative	Wild Type	No	High
TCGA-D8-A1JJ	Alive	<=65	Stage II	T2	N0	M0	Positive	Positive	Negative	Mutated	No	High
TCGA-D8-A1J9	Alive	<=65	Stage I	T1	N0	M0	Positive	Negative	Negative	Mutated	No	High
TCGA-C8-A3M7	Dead	<=65	Stage III	T4	N0	M0	Negative	Negative	Negative	Wild Type	Yes	High
TCGA-BH-A0EE	Alive	>65	Stage II	T3	N0	M0	Negative	Negative	Negative	Mutated	Yes	High
TCGA-C8-A1HE	Alive	<=65	Stage II	T2	N0	M0	Positive	Positive	Negative	Wild Type	No	High
TCGA-B6-A0X0	Dead	<=65	Stage I	T1	N0	M0	Positive	Positive	Negative	Wild Type	No	High
TCGA-BH-A0HP	Alive	<=65	Stage III	T3	N2	M0	Positive	Negative	Negative	Wild Type	No	High
TCGA-A8-A06U	Dead	>65	Stage II	T2	N1	M0	Positive	Positive	Negative	Mutated	No	High
TCGA-BH-A18F	Alive	<=65	Stage II	T2	N0	M0	Positive	Positive	Negative	Wild Type	No	High
TCGA-A8-A09I	Alive	>65	Stage II	T2	N0	M0	Positive	Positive	Negative	Wild Type	No	High
TCGA-A2-A0CQ	Alive	<=65	Stage I	T1	N0	M0	Positive	Positive	Positive	Wild Type	No	High
TCGA-BH-A0HN	Alive	>65	Stage I	T1	N0	M0	Positive	Positive	Positive	Wild Type	No	High
TCGA-GM-A2DB	Alive	<=65	Stage II	T2	N0	M0	Negative	Negative	Negative	Mutated	Yes	High
TCGA-E2-A1BD	Alive	<=65	Stage II	T2	N0	M0	Positive	Positive	Negative	Wild Type	No	High
TCGA-A8-A08X	Alive	<=65	Stage III	T4	N3	M0	Negative	Negative	Negative	Mutated	Yes	High
TCGA-AR-A24Z	Alive	<=65	Stage II	T2	N0	M0	Positive	Positive	Negative	Wild Type	No	High
TCGA-D8-A27N	Alive	<=65	Stage III	T2	N2	M0	Positive	Positive	Negative	Mutated	No	High
TCGA-D8-A3Z5	Alive	<=65	Stage III	T2	N3	M0	Positive	Positive	Negative	Wild Type	No	High
TCGA-AO-A12E	Alive	<=65	Stage II	T3	N0	M0	Positive	Positive	Negative	Wild Type	No	High
TCGA-A8-A08G	Alive	<=65	Stage II	T2	N0	M0	Positive	Positive	Negative	Wild Type	No	High
TCGA-C8-A3M8	Alive	>65	Stage I	T1	N0	M0	Positive	Positive	Negative	Wild Type	No	High
TCGA-AR-A1AV	Alive	>65	Stage II	T2	N1	M0	Positive	Positive	Negative	Wild Type	No	High
TCGA-EW-A1J1	Alive	<=65	Stage II	T2	N1	M0	Positive	Positive	Negative	Wild Type	No	High
TCGA-C8-A26V	Alive	<=65	Stage III	T3	N2	M0	Positive	Positive	Negative	Mutated	No	High
TCGA-BH-A0E2	Alive	<=65	Stage III	T2	N2	M0	Positive	Positive	Negative	Wild Type	No	High
TCGA-B6-A0X5	Dead	<=65	Stage II	T2	N1	M0	Positive	Positive	Negative	Wild Type	No	High
TCGA-5L-AAT0	Alive	<=65	Stage II	T2	N0	M0	Positive	Positive	Positive	Wild Type	No	High
TCGA-B6-A0RH	Dead	<=65	Stage II	T2	N0	M0	Positive	Positive	Positive	Mutated	No	High
TCGA-AN-A0FD	Alive	>65	Stage II	T2	N0	M0	Positive	Positive	Negative	Wild Type	No	High
TCGA-AO-A0JD	Alive	<=65	Stage III	T3	N1	M0	Positive	Positive	Negative	Mutated	No	High
TCGA-A2-A0EN	Alive	>65	Stage II	T2	N0	M0	Positive	Positive	Negative	Wild Type	No	High
TCGA-BH-A0H9	Alive	>65	Stage II	T2	N0	M0	Positive	Positive	Negative	Wild Type	No	High
TCGA-A7-A3J0	Alive	<=65	Stage II	T2	N0	M0	Positive	Positive	Negative	Wild Type	No	High
TCGA-EW-A1P4	Alive	<=65	Stage II	T2	N0	M0	Negative	Negative	Negative	Mutated	Yes	High
TCGA-E2-A2P5	Dead	>65	Stage III	T2	N3	M0	Positive	Positive	Negative	Wild Type	No	High
TCGA-BH-A0HU	Alive	<=65	Stage I	T1	N0	M0	Positive	Positive	Negative	Wild Type	No	High
TCGA-E2-A1L6	Alive	<=65	Stage II	T1	N1	M0	Positive	Positive	Negative	Wild Type	No	High
TCGA-BH-A42U	Alive	>65	Stage II	T2	N0	M0	Negative	Negative	Negative	Wild Type	Yes	High
TCGA-AO-A0J2	Alive	<=65	Stage I	T1	N0	M0	Negative	Negative	Negative	Mutated	Yes	High
TCGA-A2-A0SY	Alive	<=65	Stage III	T3	N1	M0	Positive	Positive	Negative	Wild Type	No	High
TCGA-E2-A15K	Alive	<=65	Stage II	T2	N1	M0	Positive	Positive	Negative	Wild Type	No	High
TCGA-BH-A2L8	Alive	<=65	Stage II	T2	N0	M0	Positive	Positive	Negative	Wild Type	No	High
TCGA-C8-A12U	Alive	<=65	Stage II	T2	N1	M0	Positive	Positive	Negative	Wild Type	No	High
TCGA-AR-A0TX	Alive	<=65	Stage II	T1	N1	M0	Positive	Positive	Negative	Mutated	No	High
TCGA-3C-AALJ	Alive	<=65	Stage II	T2	N1	M0	Positive	Positive	Negative	Wild Type	No	High
TCGA-BH-A0HF	Alive	>65	Stage I	T1	N0	M0	Positive	Positive	Negative	Wild Type	No	High
TCGA-A2-A4S3	Alive	<=65	Stage II	T2	N1	M0	Positive	Positive	Negative	Mutated	No	High
TCGA-BH-A0DI	Alive	<=65	Stage II	T2	N1	M0	Positive	Positive	Negative	Mutated	No	High
TCGA-LL-A7T0	Alive	>65	Stage II	T2	N1	M0	Positive	Positive	Negative	Wild Type	No	High
TCGA-BH-A0BZ	Alive	<=65	Stage III	T3	N1	M0	Positive	Positive	Negative	Wild Type	No	High
TCGA-E2-A1B4	Dead	>65	Stage III	T1	N2	M0	Positive	Positive	Negative	Wild Type	No	High
TCGA-E2-A15H	Alive	<=65	Stage II	T1	N1	M0	Positive	Positive	Negative	Wild Type	No	High
TCGA-A8-A0A9	Alive	>65	Stage II	T2	N0	M0	Positive	Positive	Negative	Wild Type	No	High
TCGA-B6-A0IA	Alive	<=65	Stage II	T2	N0	M0	Positive	Positive	Negative	Wild Type	No	High
TCGA-B6-A1KI	Alive	<=65	Stage I	T1	N0	M0	Positive	Positive	Negative	Wild Type	No	High
TCGA-BH-A0DK	Alive	<=65	Stage II	T2	N0	M0	Positive	Positive	Negative	Wild Type	No	High
TCGA-GM-A3NW	Alive	<=65	Stage II	T2	N0	M0	Negative	Positive	Negative	Wild Type	No	High
TCGA-A8-A09M	Alive	>65	Stage III	T2	N3	M0	Positive	Positive	Negative	Wild Type	No	High
TCGA-AR-A0U3	Alive	<=65	Stage II	T2	N1	M0	Positive	Positive	Negative	Wild Type	No	High
TCGA-E2-A14O	Alive	>65	Stage III	T3	N1	M0	Positive	Positive	Negative	Wild Type	No	High
TCGA-A8-A08A	Alive	>65	Stage I	T1	N0	M0	Positive	Positive	Negative	Wild Type	No	High
TCGA-JL-A3YX	Alive	<=65	Stage II	T2	N0	M0	Positive	Positive	Negative	Wild Type	No	High
TCGA-A2-A3XW	Alive	<=65	Stage II	T2	N1	M0	Positive	Negative	Negative	Wild Type	No	High
TCGA-A2-A0T3	Alive	<=65	Stage I	T1	N1	M0	Positive	Positive	Positive	Mutated	No	High
TCGA-AO-A0J7	Alive	>65	Stage II	T2	N1	M0	Positive	Positive	Negative	Wild Type	No	High
TCGA-GM-A5PV	Alive	<=65	Stage II	T2	N1	M0	Positive	Positive	Negative	Wild Type	No	High
TCGA-JL-A3YW	Alive	<=65	Stage II	T2	N1	M0	Positive	Positive	Negative	Wild Type	No	High
TCGA-D8-A1XC	Dead	>65	Stage III	T4	N1	M0	Positive	Positive	Negative	Wild Type	No	High
TCGA-E2-A10C	Alive	<=65	Stage II	T2	N1	M0	Positive	Positive	Negative	Wild Type	No	High
TCGA-BH-AB28	Alive	<=65	Stage III	T3	N1	M0	Positive	Positive	Negative	Wild Type	No	High
TCGA-E2-A1LE	Dead	>65	Stage III	T2	N3	M0	Negative	Negative	Negative	Wild Type	Yes	High
TCGA-GM-A2DF	Alive	<=65	Stage II	T1	N1	M0	Negative	Negative	Negative	Mutated	Yes	High
TCGA-E9-A295	Alive	>65	Stage II	T2	N0	M0	Positive	Positive	Negative	Wild Type	No	High
TCGA-AO-A03V	Alive	<=65	Stage I	T1	N0	M0	Positive	Positive	Negative	Mutated	No	High
TCGA-E2-A574	Alive	<=65	Stage II	T2	N0	M0	Negative	Negative	Negative	Mutated	Yes	High
TCGA-AO-A03L	Alive	<=65	Stage III	T3	N2	M0	Positive	Positive	Negative	Mutated	No	High
TCGA-E2-A152	Alive	<=65	Stage I	T1	N0	M0	Positive	Negative	Negative	Mutated	No	High
TCGA-BH-A0HI	Alive	>65	Stage I	T1	N0	M0	Positive	Positive	Negative	Wild Type	No	High
TCGA-A8-A06Q	Alive	<=65	Stage III	T3	N2	M0	Positive	Positive	Negative	Mutated	No	High
TCGA-E2-A1IU	Alive	<=65	Stage I	T1	N0	M0	Positive	Positive	Negative	Wild Type	No	High
TCGA-E2-A1L7	Alive	<=65	Stage III	T2	N2	M0	Negative	Negative	Negative	Mutated	Yes	High
TCGA-A2-A3XS	Dead	<=65	Stage III	T1	N2	M0	Negative	Negative	Positive	Wild Type	No	High
TCGA-A2-A3XZ	Alive	<=65	Stage I	T1	N0	M0	Negative	Negative	Negative	Wild Type	Yes	High
TCGA-BH-A18S	Dead	>65	Stage I	T1	N0	M0	Positive	Positive	Negative	Wild Type	No	High
TCGA-BH-A0BJ	Alive	<=65	Stage II	T2	N1	M0	Positive	Positive	Negative	Wild Type	No	High
TCGA-BH-A0HA	Alive	<=65	Stage I	T1	N0	M0	Positive	Positive	Negative	Wild Type	No	High
TCGA-AC-A3EH	Dead	>65	Stage III	T3	N3	M0	Positive	Negative	Negative	Wild Type	No	High
TCGA-A1-A0SJ	Alive	<=65	Stage III	T3	N1	M0	Positive	Positive	Negative	Wild Type	No	High
TCGA-AR-A1AQ	Alive	<=65	Stage II	T2	N0	M0	Negative	Negative	Negative	Mutated	Yes	High
TCGA-LL-A5YN	Alive	<=65	Stage II	T2	N0	M0	Positive	Positive	Negative	Wild Type	No	High
TCGA-A8-A08F	Alive	<=65	Stage III	T2	N3	M0	Positive	Positive	Negative	Wild Type	No	High
TCGA-BH-A0BQ	Alive	<=65	Stage I	T1	N0	M0	Positive	Positive	Negative	Wild Type	No	High
TCGA-BH-A0HL	Alive	<=65	Stage II	T2	N1	M0	Positive	Positive	Negative	Wild Type	No	High
TCGA-E2-A56Z	Alive	>65	Stage II	T2	N1	M0	Positive	Positive	Negative	Wild Type	No	High
TCGA-B6-A0IK	Dead	<=65	Stage III	T4	N1	M0	Negative	Negative	Positive	Mutated	No	High
TCGA-Z7-A8R6	Alive	<=65	Stage I	T1	N0	M0	Positive	Positive	Negative	Mutated	No	High
TCGA-AR-A1AT	Dead	<=65	Stage II	T2	N0	M0	Positive	Positive	Negative	Wild Type	No	High
TCGA-D8-A3Z6	Alive	<=65	Stage III	T3	N3	M0	Positive	Positive	Negative	Wild Type	No	High
TCGA-A2-A4S2	Alive	<=65	Stage III	T3	N2	M0	Positive	Positive	Negative	Wild Type	No	High
TCGA-BH-A6R8	Alive	<=65	Stage II	T2	N0	M0	Positive	Positive	Negative	Wild Type	No	High
TCGA-AN-A0FK	Alive	>65	Stage III	T4	N0	M0	Positive	Positive	Negative	Wild Type	No	High
TCGA-AR-A2LH	Dead	<=65	Stage III	T3	N3	M0	Negative	Negative	Negative	Mutated	Yes	High
TCGA-BH-A0W7	Alive	<=65	Stage I	T1	N0	M0	Positive	Positive	Negative	Wild Type	No	High
TCGA-BH-A0BA	Alive	<=65	Stage III	T3	N3	M0	Positive	Positive	Negative	Wild Type	No	High
TCGA-EW-A6SB	Alive	<=65	Stage II	T2	N0	M0	Negative	Negative	Negative	Mutated	Yes	High
TCGA-E2-A1B5	Alive	<=65	Stage II	T2	N0	M0	Positive	Positive	Negative	Wild Type	No	High
TCGA-BH-A0HY	Alive	<=65	Stage I	T1	N0	M0	Positive	Negative	Negative	Mutated	No	High
TCGA-AR-A0U0	Alive	>65	Stage II	T2	N1	M0	Negative	Negative	Negative	Mutated	Yes	High
TCGA-B6-A0IG	Dead	<=65	Stage II	T2	N1	M0	Positive	Positive	Negative	Wild Type	No	High
TCGA-C8-A12X	Alive	<=65	Stage II	T2	N1	M0	Positive	Positive	Negative	Wild Type	No	High
TCGA-A2-A4S1	Alive	>65	Stage II	T2	N0	M0	Positive	Negative	Negative	Mutated	No	High
TCGA-BH-A0DH	Alive	<=65	Stage II	T2	N1	M0	Positive	Positive	Positive	Wild Type	No	High
TCGA-3C-AALI	Alive	<=65	Stage II	T2	N1	M0	Positive	Positive	Negative	Mutated	No	High
TCGA-BH-A0BR	Alive	<=65	Stage I	T1	N0	M0	Positive	Positive	Negative	Mutated	No	High
TCGA-BH-A0BC	Alive	<=65	Stage III	T2	N3	M0	Positive	Positive	Negative	Mutated	No	High
TCGA-A7-A3RF	Alive	>65	Stage II	T2	N0	M0	Positive	Positive	Positive	Wild Type	No	High
TCGA-BH-A42T	Dead	>65	Stage II	T2	N0	M0	Positive	Positive	Negative	Wild Type	No	High
TCGA-BH-A0E1	Alive	<=65	Stage II	T2	N1	M0	Positive	Positive	Negative	Wild Type	No	High
TCGA-AC-A62V	Dead	<=65	Stage IV	T2	N1	M1	Positive	Positive	Negative	Wild Type	No	High
TCGA-E2-A1IK	Alive	>65	Stage II	T1	N1	M0	Positive	Positive	Negative	Wild Type	No	High
TCGA-A2-A0CW	Alive	>65	Stage II	T2	N1	M0	Positive	Positive	Negative	Mutated	No	High
TCGA-A7-A13F	Alive	<=65	Stage III	T3	N1	M0	Positive	Positive	Negative	Wild Type	No	High
TCGA-A2-A3KD	Alive	<=65	Stage III	T3	N1	M0	Positive	Positive	Positive	Wild Type	No	High
TCGA-BH-A0B7	Alive	<=65	Stage II	T2	N1	M0	Positive	Positive	Negative	Mutated	No	High
TCGA-BH-A0HO	Alive	<=65	Stage II	T1	N1	M0	Positive	Positive	Negative	Wild Type	No	High
TCGA-E9-A5FK	Alive	<=65	Stage III	T2	N3	M0	Positive	Positive	Negative	Wild Type	No	High
TCGA-A2-A0SV	Dead	<=65	Stage IV	T2	N2	M1	Positive	Positive	Positive	Wild Type	No	High
TCGA-A8-A0A4	Alive	>65	Stage II	T2	N0	M0	Positive	Positive	Negative	Wild Type	No	High
TCGA-BH-A0B6	Alive	<=65	Stage I	T1	N0	M0	Positive	Positive	Negative	Wild Type	No	High
TCGA-AC-A3TM	Alive	<=65	Stage III	T3	N1	M0	Positive	Positive	Negative	Wild Type	No	High
TCGA-B6-A0RO	Alive	>65	Stage III	T4	N1	M0	Positive	Positive	Negative	Wild Type	No	High
TCGA-B6-A40B	Alive	>65	Stage I	T1	N0	M0	Positive	Positive	Negative	Wild Type	No	High
TCGA-A2-A4S0	Alive	>65	Stage II	T2	N0	M0	Positive	Positive	Negative	Wild Type	No	High
TCGA-A2-A4RW	Alive	<=65	Stage III	T2	N3	M0	Positive	Positive	Negative	Wild Type	No	High
TCGA-E9-A3X8	Alive	<=65	Stage II	T2	N1	M0	Positive	Positive	Negative	Wild Type	No	High
TCGA-E9-A54X	Alive	>65	Stage I	T1	N0	M0	Positive	Positive	Negative	Wild Type	No	High
TCGA-D8-A1JS	Alive	>65	Stage I	T1	N0	M0	Positive	Positive	Negative	Wild Type	No	High
TCGA-BH-A5J0	Alive	<=65	Stage I	T1	N0	M0	Positive	Positive	Negative	Mutated	No	High
TCGA-D8-A1XT	Alive	<=65	Stage II	T1	N1	M0	Negative	Negative	Negative	Mutated	Yes	High
TCGA-GM-A3XL	Alive	<=65	Stage II	T2	N0	M0	Negative	Negative	Negative	Mutated	Yes	High
TCGA-BH-A0BP	Dead	>65	Stage I	T1	N0	M0	Positive	Positive	Negative	Mutated	No	High
TCGA-AC-A2QJ	Dead	<=65	Stage III	T4	N0	M0	Negative	Negative	Negative	Wild Type	Yes	High
TCGA-EW-A1P5	Alive	>65	Stage II	T2	N1	M0	Positive	Positive	Negative	Wild Type	No	High
TCGA-A8-A07Z	Alive	>65	Stage II	T2	N0	M0	Positive	Positive	Negative	Wild Type	No	High
TCGA-E2-A155	Alive	<=65	Stage II	T2	N1	M0	Positive	Negative	Negative	Mutated	No	High
TCGA-BH-A8FY	Dead	>65	Stage I	T1	N0	M0	Positive	Positive	Negative	Wild Type	No	High
TCGA-AO-A12B	Alive	<=65	Stage II	T2	N0	M0	Positive	Positive	Negative	Wild Type	No	High
TCGA-A7-A56D	Alive	>65	Stage II	T2	N0	M0	Positive	Positive	Negative	Mutated	No	High
TCGA-E2-A572	Alive	>65	Stage III	T2	N2	M0	Positive	Positive	Negative	Wild Type	No	High
TCGA-A7-A5ZV	Alive	<=65	Stage II	T2	N0	M0	Negative	Negative	Negative	Mutated	Yes	High
TCGA-A2-A3XV	Alive	<=65	Stage II	T2	N0	M0	Positive	Negative	Negative	Mutated	No	High
