# Supplementary material for: LMAN2 Promotes Breast Cancer Tumorigenesis and Drug Resistance by Interacting With MAPK9 via Activation of the MAPK Pathway
Source: Cancer Med. 2024 Dec 2;13(23):e70448. doi: 10.1002/cam4.70448 (PMC11609576; doi:10.1002/cam4.70448)
Supplement: Supplementary file 3 — Data S3. CPDB. [file CAM4-13-e70448-s003.xls]

## Sheet: CPDB
LNX1
RPA1
PDIA6
PLXB2
HSCB
CENPH
RPA2
GPC3
TTYH3
HEATR3
RNF4
SUPT5H
GSK3B
ESR2
FGFR1C
FLOT1
AARS2
TMED2
LMBRL
ATP4A
CFTR
TRK1
ISG15
P2RY6
LGALS9
CCDC8
SPPL2B
BAP1
Q69YN44
EMC1
MAPK9
ANXA1
NPC1
ABCB8
COPS5
ATP13A2
UNC93B1
ZNF598
UBL4A
BIRC3
NDUFS2
NDUFS3
TM9S4
ISG15
TEX101
TMED10
EMC4
ABCE1
CACNA2D1
FRAT1
EMC2
PEBP1
RPA3
ITFG1
