# Supplementary material for: LMAN2 Promotes Breast Cancer Tumorigenesis and Drug Resistance by Interacting With MAPK9 via Activation of the MAPK Pathway
Source: Cancer Med. 2024 Dec 2;13(23):e70448. doi: 10.1002/cam4.70448 (PMC11609576; doi:10.1002/cam4.70448)
Supplement: Supplementary file 4 — Data S4. Signallink. [file CAM4-13-e70448-s002.xls]

## Sheet: signalink
MOV10
HEATR3
SUPT5H
PLXNB2
NDUFS2
NDUFS3
FLOT1
NTRK1
ISG15
ISG15
UBL4A
CFTR
RPA2
RPA1
RPA3
MAPK9
TMED10
GPC3
PDIA6
TMED2
KSR1
HSCB
LNX1
TM9SF4
FRAT1
TTYH3
CCDC8
CENPH
ATP13A2
NXF1
ATP4A
CACNA2D1
SPPL2B
